# Supplementary material for: Benzodiazepine Use and the Risk of Dementia in the Elderly Population: An Umbrella Review of Meta-Analyses
Source: J Pers Med. 2023 Oct 12;13(10):1485. doi: 10.3390/jpm13101485 (PMC10608561; doi:10.3390/jpm13101485)
Supplement: Supplementary file 1 [file jpm-13-01485-s001.zip]

Archive with 1 entries (1 files):
- jpm-2575868-supplementary.xlsx
