# Supplementary material for: Benzodiazepine Use and the Risk of Dementia in the Elderly Population: An Umbrella Review of Meta-Analyses
Source: J Pers Med. 2023 Oct 12;13(10):1485. doi: 10.3390/jpm13101485 (PMC10608561; doi:10.3390/jpm13101485)
Supplement: Supplementary file 1 [file jpm-13-01485-s001.zip › jpm-2575868-supplementary.xlsx]

## Sheet: Study Characteristics
	Included studies in the five meta-analyses
No	Study	Cases	Age	Follow-up	Quality Score	Diagnostic criteria	Exposure assessment	Outcome assessment	Definition of BZD use
1	Billioti de Gage 2014	1796	66	10	6	ICD-9	Claim record	Claim record	Recent use: first BZD claim <5 years before index date Past use: last BZD claim >5 years before index date
2	Gallacher 2012	93	61.2	25	7	DSM-IV	Interview	Clinical diagnosis	Ever use: BZD use during follow-up period Recent use: first BZD claim <12 years before index date Past use: last BZD claim >12 years before index date
3	Billioti de Gage 2012	639	78.2	15	8	DSM-III-R	Face-to face interview	Clinical diagnosis	Ever use: BZD use during follow-up period
4	Billioti de Gage 2012	467	78.2	12	8	DSM-III-R	Face-to face interview	Clinical diagnosis	Recent use: BZD use at the follow-up visit before index date but never before Past use: BZD use at least three visits before index date or earlier
5	Wu 2011	8434	77.7	10	7	ICD-9	Recorded prescription	Claim record	Recent used: first BZD claim <2 years before index date Past used: last BZD claim >2 yearsbefore index date
6	Wu 2009	779	75.6	8	8	ICD-9	Recorded prescription	Claim record	Ever use: BZD use during follow-up period
7	Lagnaoui 2002	150	74.1	8	9	DSM-III-R	Face-to face interview	Clinical diagnosis	Ever use: BZD use during follow-up period Recent use: first BZD claim <2 years before index date Past use: last BZD claim >2 years before index date
8	Shash 2016	1246	75.2	8	6	DSM-IV	Claim record	Claim record	ever use
9	Gray 2016	1018	74.4	at least 1 year	8	ICD-9	Claim record	Claim record	ever use
10	Imfeld 2015	9636	65 - >90	s	8	DSM-IV	Claim record	Claim record	ever use
11	Shih 2015	8406	65 - >85	4		ICD-9	Claim record	Claim record	ever use
12	Gomm 2016	105725 (Total)	75.3	8	8	ICD-10	Claim record	Claim record	ever use
13	Bietry 2017	2876 (Total)	80.6	6	5	ATC	Claim record	Claim record	Ever use
14	Chan 2017	72	87	6	6	DSM-5	Claim record	Claim record	Ever use
15	Mawanda 2017	108	67.7	9	6	ICD-9	Claim record	Claim record	Ever use
16	Tolppanen 2017	120	80.1	10	5	DSM-IV	Claim record	Claim record	Ever use

## Sheet: AMSTAR-2 Checklist
No	Question	Answer
1	Did the research questions and inclusion criteria for the review include the components of PICO?	Yes/No
2	Did the report of the review contain an explicit statement that the review methods were established prior to the conduct of the review and did the report justify any significant deviations from the protocol?	Yes/Partial Yes/No
3	Did the review authors explain their selection of the study designs for inclusion in the review?	Yes/No
4	Did the review authors use a comprehensive literature search strategy?	Yes/Partial Yes/No
5	Did the review authors perform study selection in duplicate?	Yes/No
6	Did the review authors perform data extraction in duplicate?	Yes/No
7	Did the review authors provide a list of excluded studies and justify the exclusions?	Yes/Partial Yes/No
8	Did the review authors describe the included studies in adequate detail?	Yes/Partial Yes/No
9	Did the review authors use a satisfactory technique for assessing the risk of bias (RoB) in individual studies that were included in the review?	Yes/Partial Yes/No
10	Did the review authors report on the sources of funding for the studies included in the review?	Yes/No
11	If meta-analysis was performed did the review authors use appropriate methods for statistical combination of results?	Yes/No
12	If meta-analysis was performed, did the review authors assess the potential impact of RoB in individual studies on the results of the meta-analysis or other evidence synthesis?	Yes/No
13	Did the review authors account for RoB in individual studies when interpreting/ discussing the results of the review?	Yes/No
14	Did the review authors provide a satisfactory explanation for, and discussion of, any heterogeneity observed in the results of the review?	Yes/No
15	If they performed quantitative synthesis did the review authors carry out an adequate investigation of publication bias (small study bias) and discuss its likely impact on the results of the review?	Yes/No
16	Did the review authors report any potential sources of conflict of interest, including any funding they received for conducting the review?
	Shea BJ, Reeves BC, Wells G, Thuku M, Hamel C, Moran J, Moher D, Tugwell P, Welch V, Kristjansson E, Henry DA. AMSTAR 2: a critical appraisal tool for systematic reviews that include randomised or non-randomised studies of healthcare interventions, or both. BMJ. 2017 Sep 21;358:j4008.

## Sheet: PRISMA Flow Chart
			Supplementary Figure S1: Selection Strategy
